# Supplementary material for: How fish traits and functional diversity respond to environmental changes and species invasion in the largest river in Southeastern China
Source: PeerJ. 2021 Jul 23;9:e11824. doi: 10.7717/peerj.11824 (PMC8312501; doi:10.7717/peerj.11824)
Supplement: Supplemental Information 1 [file peerj-09-11824-s001.xlsx]

## Sheet: occ
	Abbottina fukiensis	Abbottina kiatingenis	Abbottina rivularis	Acanthorhodeus chankaensis	Acentrogobius hoepplii	Acheilognathus barbatulus	Acheilognathus barbatus	Acheilognathus peihoensis	Acheilognathus tonkinensis	Acrossocheilus fasciatus	Acrossocheilus hemispinus	Acrossocheilus kreyenbergii	Acrossocheilus parallens	Acrossocheilus wenchowensis	Anguilla japonica	Aphyocypris chinensis	Barbodes semifasciolatus	Belligobio nummifer	Carassius auratus	Carassius gibelio	Channa asiatica	Channa maculata	Chanodichthys dabryi	Chanodichthys erythropterus	Cirrhinus molitorella	Clarias ater	Clarias fuscus	Cobitis taenia	Cyprinus carpio	Distoechodon compressus	Distoechodon tumirostris	Eleotris oxycephala	Elopichthys bambusa	Erythroculter ilishaeformis	Folifer brevifilis	Formosania davidi	Formosania fascicauda	Formosania stigmata	Garra orientalis	Glyptothorax fokiensis	Gnathopogon imberbis	Gnathopogon taeniellus	Gobiobotia intermedia	Gobiobotia kolleri	Gobiobotia longibarba	Hemibarbus labeo	Hemibarbus maculatus	Hemiculter bleekeri	Hemiculter leucisculus
Site01	1	0	0	0	0	0	0	1	0	1	0	1	1	0	0	0	1	1	1	0	0	0	0	0	0	0	0	0	0	0	0	1	1	1	0	0	0	1	0	0	1	0	0	0	0	0	0	0	0
Site02	1	0	1	1	0	0	0	1	1	1	0	1	1	1	1	1	0	1	1	1	1	1	0	0	0	0	0	0	1	1	1	1	1	1	0	1	0	1	0	0	1	1	0	0	0	0	0	1	0
Site03	1	0	0	0	0	0	0	1	0	1	0	1	1	0	0	0	0	1	1	0	0	0	0	0	0	0	0	0	0	1	0	1	1	1	0	1	0	1	0	0	1	0	0	0	0	0	0	1	0
Site04	1	0	0	0	0	0	1	1	1	1	0	1	1	1	1	1	1	1	1	0	0	0	0	0	0	0	0	0	1	1	1	1	1	1	0	1	0	1	0	0	1	1	0	0	0	0	0	0	1
Site05	1	0	0	0	0	0	1	1	1	1	0	1	1	1	1	1	1	1	1	0	0	0	0	0	0	0	0	0	1	1	1	1	1	1	0	1	0	1	0	0	1	1	0	0	0	0	0	0	1
Site06	1	0	0	0	0	0	0	1	0	1	0	1	1	0	0	0	0	1	1	0	0	0	0	0	0	0	0	0	0	1	0	1	1	1	0	1	0	1	0	0	1	0	0	0	0	0	0	1	0
Site07	1	0	0	0	0	0	0	1	1	1	0	1	1	1	0	1	0	1	1	0	0	0	0	0	0	0	0	0	0	0	0	1	1	1	0	0	0	1	0	0	1	0	0	0	0	0	0	0	0
Site08	1	0	0	0	0	0	0	1	1	1	0	1	1	1	0	1	0	1	1	0	0	0	0	0	0	0	0	0	0	0	0	1	1	1	0	0	0	1	0	0	1	0	0	0	0	0	0	0	0
Site09	1	0	1	0	0	0	0	1	0	1	0	1	1	0	0	0	1	1	1	0	0	0	0	0	0	0	0	0	0	0	0	1	1	1	1	0	0	1	0	0	1	0	0	0	1	0	0	0	1
Site10	1	0	0	0	0	0	1	1	1	1	0	1	1	1	1	1	1	1	1	0	0	0	0	0	0	0	0	0	1	1	1	1	1	1	0	1	0	1	0	0	1	1	0	0	0	0	0	0	1
Site11	1	1	1	0	1	0	0	1	1	1	0	1	1	1	1	1	1	1	1	1	0	0	0	0	1	1	0	0	0	0	1	1	1	1	1	0	0	1	0	0	1	1	1	1	0	1	0	1	0
Site12	1	1	0	0	1	0	0	1	1	1	0	1	1	1	1	1	1	1	1	1	1	0	0	0	1	1	1	0	0	1	1	1	1	1	0	0	0	1	0	0	1	1	1	1	0	1	0	1	0
Site13	1	1	1	0	1	0	0	1	1	1	0	1	1	1	1	1	1	1	1	1	1	0	0	0	1	1	0	0	0	1	1	1	1	1	1	0	0	1	0	0	1	1	1	1	0	1	0	1	0
Site14	1	0	0	0	0	1	1	1	1	1	0	1	1	0	1	1	1	1	1	0	0	0	1	1	1	0	0	0	0	0	1	1	1	1	0	1	0	1	1	1	1	1	1	0	0	1	0	1	1
Site15	1	0	0	0	0	0	1	1	1	1	1	1	1	0	1	1	1	1	1	1	1	0	1	1	1	0	0	0	0	1	1	1	1	1	0	1	0	1	1	1	1	1	1	0	1	1	1	1	1
Site16	1	0	0	0	0	0	1	1	1	1	0	1	1	1	1	1	1	1	1	0	0	0	0	0	0	0	0	0	1	1	1	1	1	1	0	1	0	1	0	0	1	1	0	0	0	1	0	0	1
Site17	1	0	1	0	0	0	0	1	0	1	0	1	1	0	1	1	0	1	1	0	0	0	0	0	0	1	0	0	1	1	1	1	1	1	1	0	0	1	0	0	1	0	0	0	0	1	0	0	0
Site18	1	0	1	0	0	0	0	1	0	1	0	1	1	0	0	0	0	1	1	0	0	0	1	0	1	0	0	0	0	0	0	1	1	1	1	0	0	1	0	0	1	0	0	0	0	1	0	0	0
Site19	1	0	1	0	0	0	0	1	0	1	0	1	1	1	1	1	0	1	1	1	1	0	0	1	1	0	0	1	0	1	0	1	1	1	1	0	0	1	1	0	1	0	0	0	0	1	0	1	0
Site20	1	0	0	0	0	0	0	1	0	1	0	1	1	0	0	0	0	1	1	0	0	1	0	0	0	0	0	0	0	0	0	1	1	1	0	0	0	1	0	0	1	0	0	0	0	1	0	0	0
Site21	1	0	0	0	0	0	0	1	0	1	0	1	1	0	0	0	0	1	1	0	0	0	0	0	0	0	0	0	0	0	0	1	1	1	0	0	0	1	1	0	1	0	0	0	0	1	0	0	0
Site22	1	0	0	0	0	0	0	1	0	1	1	1	1	0	0	0	0	1	1	0	0	0	0	0	1	1	0	0	0	0	0	1	1	1	0	0	0	1	0	0	1	1	0	0	0	1	0	1	0
Site23	1	0	0	0	0	0	0	1	0	1	0	1	1	0	0	0	1	1	1	0	0	0	0	0	0	0	0	0	0	0	0	1	1	1	0	0	1	1	0	0	1	0	0	0	0	1	0	0	0
Site24	1	0	0	0	0	0	0	1	0	1	0	1	1	0	0	0	1	1	1	0	0	0	0	0	0	0	0	0	0	0	0	1	1	1	0	0	0	1	0	0	1	0	0	0	0	1	0	0	0
[truncated: 76 more columns]
