# Supplementary material for: How fish traits and functional diversity respond to environmental changes and species invasion in the largest river in Southeastern China
Source: PeerJ. 2021 Jul 23;9:e11824. doi: 10.7717/peerj.11824 (PMC8312501; doi:10.7717/peerj.11824)
Supplement: Supplemental Information 3 [file peerj-09-11824-s003.xlsx]

## Sheet: Traits_submission_1987
Species name	Hl/Sl	Ed/Hd	Snl/Hl	Hd/Bd	Bd/Sl	PecFl/Sl	CPd/CFd	Rheophily habitat	Position of the water column	Maximum life span
Abbottina fukiensis	0.23	0.52	0.39	0.7	0.17	0.22	0.56	limnophilic	benthic	>10,<=20
Abbottina kiatingenis	0.2	0.4	0.43	0.54	0.22	0.23	0.43	limnophilic	benthic	>10,<=20
Abbottina rivularis	0.24	0.49	0.31	0.6	0.21	0.06	0.76	limnophilic	benthic	>10,<=20
Acanthorhodeus chankaensis	0.24	0.5	0.2	0.42	0.37	0.17	0.31	limnophilic	benthopelagic	<=10
Acentrogobius hoepplii	0.3	0.3	0.38	0.72	0.19	0.19	0.75	limnophilic	benthopelagic	>10,<=20
Acheilognathus barbatulus	0.2	0.57	0.26	0.33	0.38	0.04	0.64	limnophilic	benthopelagic	>20
Acheilognathus barbatus	0.23	0.63	0.29	0.33	0.4	0.2	0.55	limnophilic	benthopelagic	>10,<=20
Acheilognathus peihoensis	0.22	0.47	0.17	0.31	0.4	0.19	0.3	limnophilic	benthopelagic	<=10
Acheilognathus tonkinensis	0.23	0.51	0.23	0.4	0.39	0.19	0.46	limnophilic	benthopelagic	<=10
Acrossocheilus fasciatus	0.24	0.4	0.3	0.56	0.26	0.2	0.46	rheophilic	benthopelagic	<=10
Acrossocheilus hemispinus	0.26	0.65	0.27	0.41	0.29	0.13	0.53	rheophilic	benthopelagic	>10,<=20
Acrossocheilus kreyenbergii	0.25	0.41	0.38	0.49	0.28	0.21	0.37	rheophilic	benthopelagic	>10,<=20
Acrossocheilus parallens	0.26	0.35	0.36	0.57	0.28	0.2	0.41	rheophilic	benthopelagic	<=10
Acrossocheilus wenchowensis	0.28	0.31	0.46	0.59	0.28	0.2	0.38	rheophilic	benthopelagic	>10,<=20
Anguilla japonica	0.13	0.33	0.19	0.45	0.06	0.05	NA	limnophilic	benthic	>10,<=20
Aphyocypris chinensis	0.27	0.44	0.24	0.53	0.26	0.21	0.48	eurytopic	benthopelagic	<=10
Barbodes semifasciolatus	0.26	0.5	0.22	0.45	0.34	0.19	0.54	rheophilic	benthopelagic	<=10
Belligobio nummifer	0.25	0.55	0.28	0.47	0.22	0.05	0.82	limnophilic	benthic	>10,<=20
Carassius auratus	0.31	0.52	0.25	0.47	0.39	0.18	0.57	limnophilic	benthopelagic	>10,<=20
Carassius gibelio	0.23	0.24	0.23	0.35	0.36	0.16	0.55	eurytopic	benthopelagic	>10,<=20
Channa asiatica	0.25	0.3	0.18	0.61	0.16	0.09	0.75	limnophilic	benthopelagic	<=10
Channa maculata	0.33	0.38	0.16	0.76	0.19	0.14	0.78	limnophilic	benthic	>10,<=20
Chanodichthys dabryi	0.24	0.69	0.24	0.38	0.24	0.14	0.66	limnophilic	pelagic	>10,<=20
Chanodichthys erythropterus	0.24	0.48	0.21	0.41	0.25	0.19	0.34	limnophilic	pelagic	>10,<=20
Cirrhinus molitorella	0.21	0.33	0.37	0.44	0.3	0.18	0.41	rheophilic	benthopelagic	>20
Clarias ater	0.25	0.22	0.29	0.55	0.18	0.15	0.61	eurytopic	benthic	<=10
Clarias fuscus	0.19	0.23	0.29	0.4	0.17	0.13	0.55	eurytopic	benthic	<=10
Cobitis taenia	0.19	0.45	0.43	0.45	0.14	0.1	0.98	limnophilic	benthic	>10,<=20
Cyprinus carpio	0.26	0.3	0.35	0.51	0.33	0.14	0.63	rheophilic	benthopelagic	>10,<=20
Distoechodon compressus	0.23	0.45	0.32	0.4	0.28	0.17	0.4	rheophilic	benthopelagic	>10,<=20
Distoechodon tumirostris	0.23	0.55	0.22	0.46	0.26	0.11	0.34	rheophilic	benthopelagic	>10,<=20
Eleotris oxycephala	0.33	0.29	0.25	0.64	0.2	0.21	0.55	rheophilic	benthic	<=10
Elopichthys bambusa	0.26	0.2	0.32	0.59	0.18	0.15	0.29	limnophilic	benthopelagic	>20
Erythroculter ilishaeformis	0.25	0.46	0.28	0.56	0.21	0.18	0.29	eurytopic	pelagic	>20
Folifer brevifilis	0.25	0.28	0.47	0.61	0.22	0.18	0.42	eurytopic	benthopelagic	>10,<=20
Formosania davidi	0.19	0.29	0.65	0.57	0.16	0.25	0.43	rheophilic	benthic	>10,<=20
Formosania fascicauda	0.21	0.29	0.54	0.65	0.16	0.22	0.45	rheophilic	benthic	>10,<=20
Formosania stigmata	0.17	0.24	0.49	0.59	0.16	0.2	0.65	rheophilic	benthic	>10,<=20
Garra orientalis	0.22	0.28	0.51	0.62	0.25	0.19	0.47	rheophilic	benthopelagic	<=10
Glyptothorax fokiensis	0.29	0.12	0.47	0.98	0.22	0.23	0.55	rheophilic	benthic	>10,<=20
Gnathopogon imberbis	0.27	0.48	0.24	0.5	0.23	0.17	0.33	eurytopic	benthopelagic	<=10
Gnathopogon taeniellus	0.26	0.46	0.27	0.52	0.26	0.19	0.55	eurytopic	benthopelagic	<=10
Gobiobotia intermedia	0.25	0.49	0.43	0.69	0.19	0.19	0.31	eurytopic	benthopelagic	<=10
Gobiobotia kolleri	0.25	0.43	0.4	0.66	0.19	0.19	0.36	eurytopic	benthopelagic	<=10
Gobiobotia longibarba	0.24	0.41	0.41	0.65	0.18	0.24	0.44	eurytopic	benthopelagic	<=10
Hemibarbus labeo	0.27	0.42	0.49	0.7	0.2	0.18	0.48	limnophilic	benthic	>10,<=20
Hemibarbus maculatus	0.27	0.44	0.29	0.57	0.22	0.19	0.43	limnophilic	benthic	>20
Hemiculter bleekeri	0.21	0.5	0.22	0.35	0.28	0.18	0.38	limnophilic	pelagic	<=10
Hemiculter leucisculus	0.22	0.74	0.23	0.4	0.22	0.11	0.84	limnophilic	pelagic	<=10
Hypophthalmichthys molitrix	0.29	0.23	0.24	0.42	0.3	0.21	0.35	eurytopic	pelagic	>10,<=20
Hypophthalmichthys nobilis	0.37	0.41	0.2	0.61	0.31	0.24	0.29	rheophilic	pelagic	>20
Leiocassis tenuis	0.19	0.24	0.21	0.63	0.14	0.1	0.35	limnophilic	benthic	>20
Leptobotia elongata	0.25	0.29	0.39	0.57	0.18	0.12	0.46	rheophilic	benthic	>20
Leptobotia rubrilabris	0.28	0.14	0.42	0.47	0.23	0.12	0.44	rheophilic	benthic	>10,<=20
Leptobotia taeniops	0.24	0.16	0.38	0.46	0.23	0.17	0.36	rheophilic	benthic	>10,<=20
Leptobotia tientainensis	0.2	0.37	0.3	0.49	0.17	0.1	0.88	rheophilic	benthic	<=10
Lepturichthys fimbriata	0.16	0.29	0.57	0.53	0.12	0.22	0.14	rheophilic	benthic	>10,<=20
Liobagrus anguillicauda	0.21	0.21	0.34	0.45	0.2	0.14	0.84	limnophilic	benthic	<=10
Luciobrama macrocephalus	0.31	0.44	0.22	0.35	0.15	0.15	0.38	eurytopic	benthopelagic	>20
Macropodus chinensis	0.29	0.25	0.3	0.48	0.37	0.22	0.66	limnophilic	pelagic	<=10
Macropodus opercularis	0.35	0.5	0.24	0.52	0.35	0.24	0.69	limnophilic	pelagic	<=10
Mastacembelus armatus	0.21	0.36	0.36	0.49	0.11	0.08	0.57	rheophilic	benthic	<=10
Megalobrama terminalis	0.2	0.38	0.25	0.24	0.47	0.19	0.33	limnophilic	benthopelagic	<=10
Microphysogobio chenhsienensis	0.19	0.35	0.42	0.64	0.24	0.25	0.42	rheophilic	benthopelagic	<=10
Misgurnus anguillicaudatus	0.16	0.33	0.36	0.61	0.14	0.08	1.09	limnophilic	benthic	>20
Misgurnus mizolepis	0.17	0.16	0.33	0.64	0.14	0.09	0.43	eurytopic	benthic	<=10
Monopterus albus	0.06	0.24	0.24	0.91	0.03	NA	NA	limnophilic	benthic	>20
Mylopharyngodon piceus	0.25	0.49	0.17	0.36	0.26	0.18	0.42	eurytopic	benthic	>20
Myxocyprinus asiaticus	0.21	0.29	0.43	0.39	0.41	0.27	0.35	limnophilic	benthic	>20
Ochetobius elongatus	0.18	0.45	0.26	0.43	0.17	0.12	0.33	rheophilic	benthopelagic	>10,<=20
Odontobutis obscura	0.37	0.18	0.28	0.78	0.21	0.19	0.53	eurytopic	benthopelagic	>10,<=20
Onychostoma barbatulum	0.23	0.53	0.25	0.54	0.22	0.19	0.54	rheophilic	benthopelagic	>20
Onychostoma leptura	0.19	0.32	0.33	0.49	0.27	0.19	0.24	rheophilic	benthopelagic	>10,<=20
Opsariichthys uncirostris	0.3	0.36	0.31	0.54	0.28	0.18	0.37	rheophilic	benthopelagic	>10,<=20
Oreochromis niloticus	0.3	0.3	0.29	0.45	0.46	0.35	0.51	eurytopic	benthopelagic	>10,<=20
Oryzias latipes	0.27	0.65	0.28	0.56	0.22	0.2	0.51	rheophilic	benthopelagic	<=10
Osteochilus vittatus	0.22	0.32	0.33	0.48	0.33	0.2	0.47	eurytopic	benthopelagic	<=10
Parabotia fasciata	0.23	0.22	0.46	0.55	0.17	0.13	0.39	rheophilic	benthic	<=10
Parabotia maculosa	0.21	0.23	0.53	0.57	0.16	0.14	0.57	rheophilic	benthic	<=10
Pararhynchobdella sinensis	0.16	0.27	0.34	0.49	0.1	0.04	0.6	rheophilic	benthic	<=10
Plagiognathops microlepis	0.2	0.39	0.25	0.42	0.27	0.15	0.3	rheophilic	benthopelagic	>10,<=20
Pseudobagrus albomarginatus	0.22	0.34	0.34	0.57	0.17	0.16	0.52	limnophilic	benthic	>20
Pseudobagrus crassilabris	0.29	0.31	0.33	0.79	0.24	0.21	0.58	limnophilic	benthic	>20
Pseudobagrus tenuifurcatus	0.18	0.42	0.28	0.59	0.13	0.13	0.41	rheophilic	benthic	>10,<=20
Pseudobagrus truncatus	0.24	0.2	0.3	1.03	0.17	0.15	0.71	limnophilic	benthic	>20
Pseudobagrus vachellii	0.2	0.28	0.35	1.02	0.17	0.15	0.61	limnophilic	benthic	>20
Pseudogastromyzon fasciatus	0.24	0.2	0.58	1.42	0.14	0.29	0.7	rheophilic	benthic	>10,<=20
Pseudogobio vaillanti	0.28	0.38	0.46	0.83	0.17	0.2	0.49	rheophilic	benthic	>10,<=20
Pseudohemiculter dispar	0.23	0.84	0.24	0.44	0.2	0.11	0.41	limnophilic	pelagic	>10,<=20
Pseudolaubuca sinensis	0.23	0.79	0.26	0.42	0.2	0.16	1	limnophilic	pelagic	>10,<=20
Pseudorasbora parva	0.21	0.5	0.29	0.51	0.23	0.1	0.87	limnophilic	benthopelagic	>20
Pterocryptis cochinchinensis	0.16	0.34	0.32	0.4	0.18	0.11	0.66	limnophilic	benthic	>20
Rhinogobio typus	0.27	0.49	0.4	0.77	0.17	0.18	0.34	limnophilic	benthic	>10,<=20
Rhinogobius duospilus	0.29	0.39	0.33	0.7	0.18	0.24	0.62	rheophilic	benthic	<=10
Rhinogobius giurinus	0.27	0.4	0.29	0.73	0.19	0.11	1.11	limnophilic	benthopelagic	>10,<=20
Rhodeus lighti	0.26	0.35	0.3	0.42	0.47	0.2	0.5	limnophilic	benthopelagic	<=10
Rhodeus ocellatus	0.22	0.68	0.19	0.27	0.43	0.05	0.63	limnophilic	benthopelagic	>20
Rhodeus sinensis	0.22	0.75	0.19	0.29	0.38	0.06	0.8	limnophilic	benthopelagic	>20
Rhynchocypris lagowskii	0.25	0.46	0.27	0.59	0.2	0.16	0.62	eurytopic	benthopelagic	<=10
Sarcocheilichthys kiangsiensis	0.21	0.35	0.32	0.55	0.24	0.19	0.55	eurytopic	benthic	>20
Sarcocheilichthys nigripinnis	0.23	0.41	0.3	0.51	0.27	0.19	0.54	limnophilic	benthopelagic	<=10
Sarcocheilichthys parvus	0.2	0.51	0.21	0.48	0.25	0.13	0.74	rheophilic	benthopelagic	>20
Sarcocheilichthys sinensis	0.22	0.54	0.22	0.39	0.28	0.06	0.77	eurytopic	benthopelagic	>20
Saurogobio dabryi	0.19	0.42	0.32	0.73	0.14	0.05	0.62	rheophilic	benthopelagic	>20
Saurogobio xiangjiangensis	0.22	0.35	0.53	0.75	0.15	0.16	0.25	rheophilic	benthopelagic	>20
Silurus asotus	0.29	0.16	0.32	0.94	0.23	0.15	0.81	limnophilic	benthic	>20
Silurus soldatovi	0.27	0.18	0.35	0.51	0.19	0.11	0.52	eurytopic	benthic	>20
Sinibrama macrops	0.24	0.99	0.23	0.4	0.27	0.13	0.76	limnophilic	benthopelagic	>10,<=20
Siniperca chuatsi	0.38	0.38	0.25	0.4	0.39	0.2	0.41	rheophilic	benthopelagic	>20
Siniperca knerii	0.39	0.76	0.32	0.3	0.33	0.12	0.7	rheophilic	benthopelagic	>10,<=20
Siniperca obscura	0.33	0.35	0.28	0.56	0.32	0.18	0.49	rheophilic	benthopelagic	<=10
Siniperca roulei	0.37	0.42	0.34	0.72	0.2	0.14	0.48	rheophilic	benthopelagic	>10,<=20
Siniperca scherzeri	0.35	0.23	0.28	0.71	0.27	0.13	0.37	rheophilic	benthopelagic	<=10
Spinibarbus caldwelli	0.29	0.51	0.24	0.5	0.3	0.12	0.54	rheophilic	benthopelagic	>10,<=20
Squalidus argentatus	0.21	0.64	0.3	0.54	0.22	0.12	0.56	rheophilic	benthopelagic	>10,<=20
Squalidus wolterstorffi	0.26	0.55	0.32	0.58	0.24	0.18	0.36	eurytopic	benthopelagic	<=10
Squaliobarbus curriculus	0.23	0.58	0.22	0.52	0.22	0.06	0.75	limnophilic	benthopelagic	>10,<=20
Tachysurus dumerili	0.27	0.22	0.41	0.53	0.19	0.15	0.31	rheophilic	benthic	>20
Tachysurus fulvidraco	0.23	0.24	0.21	0.79	0.23	0.05	0.73	limnophilic	benthic	>20
Tachysurus nitidus	0.23	0.39	0.31	0.51	0.22	0.17	0.4	rheophilic	benthic	<=10
Tanakia himantegus	0.22	0.35	0.31	0.38	0.4	0.18	0.56	limnophilic	benthopelagic	>20
Vanmanenia caldwelli	0.21	0.27	0.42	0.95	0.17	0.21	0.47	rheophilic	benthic	>10,<=20
Xenocypris macrolepis	0.35	0.61	0.17	0.48	0.23	0.18	0.67	limnophilic	benthopelagic	>10,<=20
Zacco acutipinnis	0.23	0.35	0.28	0.54	0.27	0.25	0.43	rheophilic	benthopelagic	<=10
Zacco platypus	0.22	0.67	0.29	0.46	0.24	0.12	0.57	rheophilic	benthopelagic	>20
Note: NA indicates correponding morphological traits are degenerated.
