# Supplementary material for: How fish traits and functional diversity respond to environmental changes and species invasion in the largest river in Southeastern China
Source: PeerJ. 2021 Jul 23;9:e11824. doi: 10.7717/peerj.11824 (PMC8312501; doi:10.7717/peerj.11824)
Supplement: Supplemental Information 4 [file peerj-09-11824-s004.xlsx]

## Sheet: Traits_submission_2015
Species name	Hl/Sl	Ed/Hd	Snl/Hl	Hd/Bd	Bd/Sl	PecFl/Sl	CPd/CFd	Rheophily habitat	Position of the water column	Maximum life span
Abbottina rivularis	0.24	0.49	0.31	0.6	0.21	0.06	0.76	limnophilic	benthic	>10,<=20
Acheilognathus barbatulus	0.2	0.57	0.26	0.33	0.38	0.04	0.64	limnophilic	benthopelagic	>20
Acheilognathus barbatus	0.23	0.63	0.29	0.33	0.4	0.2	0.55	limnophilic	benthopelagic	>10,<=20
Acrossocheilus hemispinus	0.26	0.65	0.27	0.41	0.29	0.13	0.53	rheophilic	benthopelagic	>10,<=20
Acrossocheilus kreyenbergii	0.25	0.41	0.38	0.49	0.28	0.21	0.37	rheophilic	benthopelagic	>10,<=20
Acrossocheilus parallens	0.26	0.35	0.36	0.57	0.28	0.2	0.41	rheophilic	benthopelagic	<=10
Acrossocheilus wenchowensis	0.28	0.31	0.46	0.59	0.28	0.2	0.38	rheophilic	benthopelagic	>10,<=20
Anguilla japonica	0.13	0.33	0.19	0.45	0.06	0.05	NA	limnophilic	benthic	>10,<=20
Belligobio nummifer	0.25	0.55	0.28	0.47	0.22	0.05	0.82	limnophilic	benthic	>10,<=20
Carassius auratus	0.31	0.52	0.25	0.47	0.39	0.18	0.57	limnophilic	benthopelagic	>10,<=20
Channa maculata	0.33	0.38	0.16	0.76	0.19	0.14	0.78	limnophilic	benthic	>10,<=20
Chanodichthys dabryi	0.24	0.69	0.24	0.38	0.24	0.14	0.66	limnophilic	pelagic	>10,<=20
Chanodichthys erythropterus	0.24	0.48	0.21	0.41	0.25	0.19	0.34	limnophilic	pelagic	>10,<=20
Cobitis taenia	0.19	0.45	0.43	0.45	0.14	0.1	0.98	limnophilic	benthic	>10,<=20
Ctenopharyngodon idella	0.26	0.42	0.32	0.59	0.25	0.19	0.78	limnophilic	benthopelagic	>10,<=20
Cyprinus carpio	0.26	0.3	0.35	0.51	0.33	0.14	0.63	rheophilic	benthopelagic	>10,<=20
Distoechodon tumirostris	0.23	0.55	0.22	0.46	0.26	0.11	0.34	rheophilic	benthopelagic	>10,<=20
Glyptothorax fokiensis	0.29	0.12	0.47	0.98	0.22	0.23	0.55	rheophilic	benthic	>10,<=20
Hemibarbus maculatus	0.27	0.44	0.29	0.57	0.22	0.19	0.43	limnophilic	benthic	>20
Hemiculter leucisculus	0.22	0.74	0.23	0.4	0.22	0.11	0.84	limnophilic	pelagic	<=10
Liobagrus anguillicauda	0.21	0.21	0.34	0.45	0.2	0.14	0.84	limnophilic	benthic	<=10
Macropodus opercularis	0.35	0.5	0.24	0.52	0.35	0.24	0.69	limnophilic	pelagic	<=10
Megalobrama amblycephala	0.22	0.45	0.25	0.28	0.41	0.22	0.35	limnophilic	benthopelagic	<=10
Megalobrama terminalis	0.2	0.38	0.25	0.24	0.47	0.19	0.33	limnophilic	benthopelagic	<=10
Misgurnus anguillicaudatus	0.16	0.33	0.36	0.61	0.14	0.08	1.09	limnophilic	benthic	>20
Monopterus albus	0.06	0.24	0.24	0.91	0.03	NA	NA	limnophilic	benthic	>20
Onychostoma barbatulum	0.23	0.53	0.25	0.54	0.22	0.19	0.54	rheophilic	benthopelagic	>20
Oreochromis mossambicus	0.32	0.6	0.24	0.32	0.43	0.06	0.91	eurytopic	benthopelagic	>20
Pseudobagrus albomarginatus	0.22	0.34	0.34	0.57	0.17	0.16	0.52	limnophilic	benthic	>20
Pseudobagrus crassilabris	0.29	0.31	0.33	0.79	0.24	0.21	0.58	limnophilic	benthic	>20
Pseudobagrus truncatus	0.24	0.2	0.3	1.03	0.17	0.15	0.71	limnophilic	benthic	>20
Pseudobagrus vachellii	0.2	0.28	0.35	1.02	0.17	0.15	0.61	limnophilic	benthic	>20
Pseudogastromyzon fasciatus	0.24	0.2	0.58	1.42	0.14	0.29	0.7	rheophilic	benthic	>10,<=20
Pseudogobio vaillanti	0.28	0.38	0.46	0.83	0.17	0.2	0.49	rheophilic	benthic	>10,<=20
Pseudohemiculter dispar	0.23	0.84	0.24	0.44	0.2	0.11	0.41	limnophilic	pelagic	>10,<=20
Pseudolaubuca sinensis	0.23	0.79	0.26	0.42	0.2	0.16	1	limnophilic	pelagic	>10,<=20
Pseudorasbora parva	0.21	0.5	0.29	0.51	0.23	0.1	0.87	limnophilic	benthopelagic	>20
Pterocryptis cochinchinensis	0.16	0.34	0.32	0.4	0.18	0.11	0.66	limnophilic	benthic	>20
Rhinogobio typus	0.27	0.49	0.4	0.77	0.17	0.18	0.34	limnophilic	benthic	>10,<=20
Rhinogobius giurinus	0.27	0.4	0.29	0.73	0.19	0.11	1.11	limnophilic	benthopelagic	>10,<=20
Rhodeus ocellatus	0.22	0.68	0.19	0.27	0.43	0.05	0.63	limnophilic	benthopelagic	>20
Rhodeus sinensis	0.22	0.75	0.19	0.29	0.38	0.06	0.8	limnophilic	benthopelagic	>20
Sarcocheilichthys kiangsiensis	0.21	0.35	0.32	0.55	0.24	0.19	0.55	eurytopic	benthic	>20
Sarcocheilichthys parvus	0.2	0.51	0.21	0.48	0.25	0.13	0.74	rheophilic	benthopelagic	>20
Sarcocheilichthys sinensis	0.22	0.54	0.22	0.39	0.28	0.06	0.77	eurytopic	benthopelagic	>20
Saurogobio dabryi	0.19	0.42	0.32	0.73	0.14	0.05	0.62	rheophilic	benthopelagic	>20
Silurus asotus	0.29	0.16	0.32	0.94	0.23	0.15	0.81	limnophilic	benthic	>20
Sinibrama macrops	0.24	0.99	0.23	0.4	0.27	0.13	0.76	limnophilic	benthopelagic	>10,<=20
Siniperca chuatsi	0.38	0.38	0.25	0.4	0.39	0.2	0.41	rheophilic	benthopelagic	>20
Siniperca knerii	0.39	0.76	0.32	0.3	0.33	0.12	0.7	rheophilic	benthopelagic	>10,<=20
Siniperca scherzeri	0.35	0.23	0.28	0.71	0.27	0.13	0.37	rheophilic	benthopelagic	<=10
Spinibarbus caldwelli	0.29	0.51	0.24	0.5	0.3	0.12	0.54	rheophilic	benthopelagic	>10,<=20
Squalidus argentatus	0.21	0.64	0.3	0.54	0.22	0.12	0.56	rheophilic	benthopelagic	>10,<=20
Squaliobarbus curriculus	0.23	0.58	0.22	0.52	0.22	0.06	0.75	limnophilic	benthopelagic	>10,<=20
Tachysurus fulvidraco	0.23	0.24	0.21	0.79	0.23	0.05	0.73	limnophilic	benthic	>20
Tanakia himantegus	0.22	0.35	0.31	0.38	0.4	0.18	0.56	limnophilic	benthopelagic	>20
Vanmanenia caldwelli	0.21	0.27	0.42	0.95	0.17	0.21	0.47	rheophilic	benthic	>10,<=20
Xenocypris macrolepis	0.35	0.61	0.17	0.48	0.23	0.18	0.67	limnophilic	benthopelagic	>10,<=20
Zacco platypus	0.22	0.67	0.29	0.46	0.24	0.12	0.57	rheophilic	benthopelagic	>20
Acheilognathinae sp.	0.23	0.58	0.25	0.34	0.33	0.18	0.67	limnophilic	benthopelagic	>20
Acrossocheilus paradoxus	0.26	0.5	0.35	0.48	0.26	0.21	0.54	rheophilic	benthopelagic	>20
Culter alburnus	0.23	0.81	0.29	0.41	0.22	0.16	0.57	limnophilic	pelagic	>10,<=20
Culterinae sp.	0.2	0.81	0.32	0.36	0.21	0.2	0.15	limnophilic	pelagic	>10,<=20
Gobiidae sp.1	0.27	0.26	0.32	0.71	0.17	0.08	0.94	limnophilic	benthopelagic	>10,<=20
Gobiidae sp.2	0.29	0.37	0.24	0.69	0.17	0.07	1.07	limnophilic	benthopelagic	>10,<=20
Gobiidae sp.3	0.32	0.22	0.23	0.71	0.2	0.11	1.2	limnophilic	benthopelagic	>10,<=20
Gobiidae sp.4	0.29	0.4	0.19	0.92	0.18	0.13	0.84	limnophilic	benthopelagic	<=10
Hemibagrus macropterus	0.25	0.27	0.35	1.3	0.13	0.14	0.61	rheophilic	benthic	>20
Lateolabrax japonicus	0.31	0.51	0.23	0.45	0.28	0.04	1.04	limnophilic	benthopelagic	<=10
Lepomis gulosus	0.36	0.45	0.23	0.4	0.44	0.2	1.22	limnophilic	benthic	<=10
Macrognathus aculeatus	0.21	0.31	0.48	0.4	0.12	0.06	0.28	limnophilic	benthic	<=10
Microphysogobio fukiensis	0.22	0.5	0.29	0.68	0.18	0.12	0.68	rheophilic	benthic	>20
Microphysogobio kiatingensis	0.23	0.42	0.36	0.61	0.18	0.07	0.54	rheophilic	benthic	<=10
Opsariichthys bidens	0.22	0.63	0.34	0.48	0.24	0.11	0.64	rheophilic	benthopelagic	>20
Pseudobagrus tenuis	0.21	0.29	0.33	1.19	0.11	0.04	0.56	limnophilic	benthic	>10,<=20
Puntius semifasciolatus	0.29	0.64	0.22	0.44	0.31	0.2	0.62	limnophilic	benthic	>10,<=20
Sinibotia superciliaris	0.22	0.32	0.28	0.47	0.19	0.13	0.31	rheophilic	benthic	>10,<=20
Sinibrama wui	0.22	0.78	0.22	0.41	0.27	0.18	0.62	limnophilic	benthopelagic	>20
Siniperca undulata	0.29	0.58	0.26	0.32	0.41	0.08	1	rheophilic	benthopelagic	<=10
Tachysurus adiposalis	0.18	0.24	0.38	0.66	0.16	0.11	0.42	rheophilic	benthic	>10,<=20
Vanmanenia gymnetrus	0.22	0.22	0.49	1.21	0.14	0.18	0.45	rheophilic	benthic	>10,<=20
Xenocypris davidi	0.23	0.75	0.18	0.39	0.26	0.04	0.67	eurytopic	benthopelagic	>10,<=20
Note: NA indicates correponding morphological traits are degenerated.
