# Supplementary material for: How fish traits and functional diversity respond to environmental changes and species invasion in the largest river in Southeastern China
Source: PeerJ. 2021 Jul 23;9:e11824. doi: 10.7717/peerj.11824 (PMC8312501; doi:10.7717/peerj.11824)
Supplement: Supplemental Information 7 [file peerj-09-11824-s007.xlsx]

## Sheet: Sheet1
Scientific name	Faminly	Order	Codes
Abbottina fukiensis	Cyprinidae	Cypriniformes	Abb.fuk
Abbottina kiatingenis	Cyprinidae	Cypriniformes	Abb.kia
Abbottina rivularis	Cyprinidae	Cypriniformes	Abb.riv
Acanthorhodeus chankaensis	Cyprinidae	Cypriniformes	Aca.cha
Acentrogobius hoepplii	Gobiidae	Perciformes	Ace.hoe
Acheilognathus barbatus	Cyprinidae	Cypriniformes	Ach.bar
Acheilognathus barbatulus	Cyprinidae	Cypriniformes	Ach.barb
Acheilognathus peihoensis	Cyprinidae	Cypriniformes	Ach.pei
Acheilognathinae sp.	Gobiidae	Perciformes	Ach.sp
Acheilognathus tonkinensis	Cyprinidae	Cypriniformes	Ach.ton
Acrossocheilus fasciatus	Cyprinidae	Cypriniformes	Acr.fas
Acrossocheilus hemispinus	Cyprinidae	Cypriniformes	Acr.hem
Acrossocheilus kreyenbergii	Cyprinidae	Cypriniformes	Acr.kre
Acrossocheilus parallens	Cyprinidae	Cypriniformes	Acr.par
Acrossocheilus paradoxus	Cyprinidae	Cypriniformes	Acr.para
Acrossocheilus wenchowensis	Cyprinidae	Cypriniformes	Acr.wen
Anguilla japonica	Anguillidae	Anguilliformes	Ang.jap
Aphyocypris chinensis	Cyprinidae	Cypriniformes	Aph.chi
Barbodes semifasciolatus	Cyprinidae	Cypriniformes	Bar.sem
Belligobio nummifer	Cyprinidae	Cypriniformes	Bel.num
Carassius auratus	Cyprinidae	Cypriniformes	Car.aur
Carassius gibelio	Cyprinidae	Cypriniformes	Car.gib
Channa asiatica	Channidae	Perciformes	Cha.asi
Chanodichthys dabryi	Cyprinidae	Cypriniformes	Cha.dab
Chanodichthys erythropterus	Cyprinidae	Cypriniformes	Cha.ery
Channa maculata	Channidae	Perciformes	Cha.ma
Cirrhinus molitorella	Cyprinidae	Cypriniformes	Cir.mol
Clarias ater	Clariidae	Siluriformes	Cla.ate
Clarias fuscus	Clariidae	Siluriformes	Cla.fus
Cobitis taenia	Cobitidae	Cypriniformes	Cob.tae
Ctenopharyngodon idella	Cyprinidae	Cypriniformes	Cte.ide
Culter alburnus	Cyprinidae	Cypriniformes	Cul.alb
Culterinae sp.	Cyprinidae	Cypriniformes	Cul.erin
Cyprinus carpio	Cyprinidae	Cypriniformes	Cyp.car
Distoechodon compressus	Cyprinidae	Cypriniformes	Dis.com
Distoechodon tumirostris	Cyprinidae	Cypriniformes	Dis.tum
Eleotris oxycephala	Eleotridae	Perciformes	Ele.oxy
Elopichthys bambusa	Cyprinidae	Cypriniformes	Elo.bam
Erythroculter ilishaeformis	Cyprinidae	Cypriniformes	Ery.ili
Folifer brevifilis	Cyprinidae	Cypriniformes	Fol.bre
Formosania davidi	Homalopteridae	Cypriniformes	For.dav
Formosania fascicauda	Homalopteridae	Cypriniformes	For.fas
Formosania stigmata	Homalopteridae	Cypriniformes	For.sti
Garra orientalis	Cyprinidae	Cypriniformes	Gar.ori
Glyptothorax fokiensis	Sisoridae	Siluriformes	Gly.fok
Gnathopogon imberbis	Cyprinidae	Cypriniformes	Gna.imb
Gnathopogon taeniellus	Cyprinidae	Cypriniformes	Gna.tae
Gobiobotia intermedia	Cyprinidae	Perciformes	Gob.int
Gobiobotia kolleri	Cyprinidae	Cypriniformes	Gob.kol
Gobiobotia longibarba	Cyprinidae	Cypriniformes	Gob.lon
Gobiidae sp.1	Cyprinidae	Perciformes	Gob.sp1
Gobiidae sp.2	Cyprinidae	Perciformes	Gob.sp2
Gobiidae sp.3	Cyprinidae	Perciformes	Gob.sp3
Gobiidae sp.4	Cyprinidae	Perciformes	Gob.sp4
Hemiculter bleekeri	Cyprinidae	Cypriniformes	Hem.ble
Hemibarbus labeo	Cyprinidae	Cypriniformes	Hem.lab
Hemiculter leucisculus	Cyprinidae	Cypriniformes	Hem.leu
Hemibagrus macropterus	Bagridae	Siluriformes	Hem.mac
Hemibarbus maculatus	Cyprinidae	Cypriniformes	Hem.macr
Hypophthalmichthys molitrix	Cyprinidae	Cypriniformes	Hyp.mol
Hypophthalmichthys nobilis	Cyprinidae	Cypriniformes	Hyp.nob
Lateolabrax japonicus	Serranidae	Perciformes	Lat.jap
Leiocassis tenuis	Bagridae	Siluriformes	Lei.ten
Leptobotia elongata	Cobitidae	Cypriniformes	Lep.elo
Lepturichthys fimbriata	Homalopteridae	Cypriniformes	Lep.fim
Lepomis gulosus	Centrarchidae	Perciformes	Lep.gul
Leptobotia rubrilabris	Cobitidae	Cypriniformes	Lep.rub
Leptobotia taeniops	Cobitidae	Cypriniformes	Lep.tae
Leptobotia tientainensis	Cobitidae	Cypriniformes	Lep.tie
Liobagrus anguillicauda	Bagridae	Siluriformes	Lio.ang
Luciobrama macrocephalus	Cyprinidae	Cypriniformes	Luc.mac
Macrognathus aculeatus	Mastacembelidae	Synbranchiformes	Mac.acu
Macropodus chinensis	Osphronemidae	Perciformes	Mac.chi
Macropodus opercularis	Anabantidae	Perciformes	Mac.ope
Mastacembelus armatus	Mastacembelidae	Perciformes	Mas.arm
Megalobrama amblycephala	Cyprinidae	Cypriniformes	Meg.amb
Megalobrama terminalis	Cyprinidae	Cypriniformes	Meg.ter
Microphysogobio chenhsienensis	Cyprinidae	Cypriniformes	Mic.che
Microphysogobio fukiensis	Cyprinidae	Cypriniformes	Mic.fuk
Microphysogobio kiatingensis	Cyprinidae	Cypriniformes	Mic.kia
Misgurnus anguillicaudatus	Cobitidae	Cypriniformes	Mis.ang
Misgurnus mizolepis	Cobitidae	Cypriniformes	Mis.miz
Monopterus albus	Synbranchidae	Synbranchiformes	Mon.alb
Mylopharyngodon piceus	Cyprinidae	Cypriniformes	Myl.pic
Myxocyprinus asiaticus	Catostomidae	Cypriniformes	Myx.asi
Ochetobius elongatus	Cyprinidae	Cypriniformes	Och.elo
Odontobutis obscura	Eleotridae	Perciformes	Odo.obs
Onychostoma barbatulum	Cyprinidae	Cypriniformes	Ony.bar
Onychostoma leptura	Cyprinidae	Cypriniformes	Ony.lep
Opsariichthys bidens	Cyprinidae	Cypriniformes	Ops.bid
Opsariichthys uncirostris	Cyprinidae	Cypriniformes	Ops.unc
Oreochromis mossambicus	Cichlidae	Perciformes	Ore.mos
Oreochromis niloticus	Cichlidae	Perciformes	Ore.nil
Oryzias latipes	Cyprinodontidae	Cyprinodontiformes	Ory.lat
Osteochilus vittatus	Cyprinidae	Cypriniformes	Ost.vit
Parabotia fasciata	Cobitidae	Cypriniformes	Par.fas
Parabotia maculosa	Cobitidae	Cypriniformes	Par.mac
Pararhynchobdella sinensis	Mastacembelidae	Perciformes	Par.sin
Plagiognathops microlepis	Cyprinidae	Cypriniformes	Pla.mic
Pseudobagrus albomarginatus	Bagridae	Siluriformes	Pse.alb
Pseudobagrus crassilabris	Bagridae	Siluriformes	Pse.cra
Pseudohemiculter dispar	Cyprinidae	Cypriniformes	Pse.dis
Pseudogastromyzon fasciatus	Homalopteridae	Cypriniformes	Pse.fas
Pseudorasbora parva	Cyprinidae	Cypriniformes	Pse.par
Pseudolaubuca sinensis	Cyprinidae	Cypriniformes	Pse.sin
Pseudobagrus tenuis	Bagridae	Siluriformes	Pse.ten
Pseudobagrus tenuifurcatus	Bagridae	Siluriformes	Pse.tenu
Pseudobagrus truncatus	Bagridae	Siluriformes	Pse.tru
Pseudobagrus vachellii	Bagridae	Siluriformes	Pse.vac
Pseudogobio vaillanti	Cyprinidae	Cypriniformes	Pse.vai
Pterocryptis cochinchinensis	Siluridae	Siluriformes	Pte.coc
Puntius semifasciolatus	Cyprinidae	Cypriniformes	Pun.sem
Rhinogobius duospilus	Gobiidae	Perciformes	Rhi.duo
Rhinogobius giurinus	Gobiidae	Perciformes	Rhi.giu
Rhinogobio typus	Cyprinidae	Cypriniformes	Rhi.typ
Rhodeus lighti	Cyprinidae	Cypriniformes	Rho.lig
Rhodeus ocellatus	Cyprinidae	Cypriniformes	Rho.oce
Rhodeus sinensis	Cyprinidae	Cypriniformes	Rho.sin
Rhynchocypris lagowskii	Cyprinidae	Cypriniformes	Rhy.lag
Sarcocheilichthys kiangsiensis	Cyprinidae	Cypriniformes	Sar.kia
Sarcocheilichthys nigripinnis	Cyprinidae	Cypriniformes	Sar.nig
Sarcocheilichthys parvus	Cyprinidae	Cypriniformes	Sar.par
Sarcocheilichthys sinensis	Cyprinidae	Cypriniformes	Sar.sin
Saurogobio dabryi	Cyprinidae	Cypriniformes	Sau.dab
Saurogobio xiangjiangensis	Cyprinidae	Cypriniformes	Sau.xia
Silurus asotus	Siluridae	Siluriformes	Sil.aso
Silurus soldatovi	Siluridae	Siluriformes	Sil.sol
Siniperca chuatsi	Serranidae	Perciformes	Sin.chu
Sinibrama wui	Cyprinidae	Cypriniformes	Sin.ibr
Siniperca knerii	Serranidae	Perciformes	Sin.kne
Sinibrama macrops	Cyprinidae	Cypriniformes	Sin.mac
Siniperca obscura	Serranidae	Perciformes	Sin.obs
Siniperca roulei	Serranidae	Perciformes	Sin.rou
Siniperca scherzeri	Serranidae	Perciformes	Sin.sch
Sinibotia superciliaris	Cobitidae	Cypriniformes	Sin.sup
Siniperca undulata	Serranidae	Perciformes	Sin.und
Spinibarbus caldwelli	Cyprinidae	Cypriniformes	Spi.cal
Squalidus argentatus	Cyprinidae	Cypriniformes	Squ.arg
Squaliobarbus curriculus	Cyprinidae	Cypriniformes	Squ.cur
Squalidus wolterstorffi	Cyprinidae	Cypriniformes	Squ.wol
Tachysurus adiposalis	Bagridae	Siluriformes	Tac.adi
Tachysurus dumerili	Bagridae	Siluriformes	Tac.dum
Tachysurus fulvidraco	Bagridae	Siluriformes	Tac.ful
Tachysurus nitidus	Bagridae	Siluriformes	Tac.nit
Tanakia himantegus	Cyprinidae	Cypriniformes	Tan.him
Vanmanenia caldwelli	Homalopteridae	Cypriniformes	Van.cal
Vanmanenia gymnetrus	Homalopteridae	Cypriniformes	Van.gym
Xenocypris davidi	Cyprinidae	Cypriniformes	Xen.dav
Xenocypris macrolepis	Cyprinidae	Cypriniformes	Xen.mac
Zacco acutipinnis	Cyprinidae	Cypriniformes	Zac.acu
Zacco platypus	Cyprinidae	Cypriniformes	Zac.pla
